# Supplementary material for: Genomic Diversification, Structural Plasticity, and Hybridization in Leishmania (Viannia) braziliensis
Source: Front Cell Infect Microbiol. 2020 Oct 16;10:582192. doi: 10.3389/fcimb.2020.582192 (PMC7596589; doi:10.3389/fcimb.2020.582192)
Supplement: Supplementary file 5 [file Table_1.xlsx]

## Sheet: TS1
Table S1: Percent of identity between the seven genomes here sequenced with the sequences deposited on the Genebank database (Cytb and Hsp70 genes).
	Genome ID	Cytb gene		HSP70 gene
		a	Per. Ident	b	Per. Ident
	Lb7616	595	0.9975	310	0.9918
	Lb7864	632	0.9983	309	0.9934
	Lb7529	614	0.9919	316	0.9883
	Lb7740	797	0.9926	310	0.9899
	Lb7933	873	0.9974	314	0.9883
	Lb8025	621	0.9918	309	0.9902
	Lb8102	618	0.9942	312	0.9853
	a and b represent the number of nucleotides examinated per gen

## Sheet: TS2
Table S2. Genes with CNV in the 21 genomes herein analyzed
Gene id	Start gene	End gene	Gene annotation	Lb1979381	Lb1980022	Lb1980024	Lb1980025	Lb7293733	Lb7293734	Lb7293735	Lb7293736	Lb7293738	Lb7293739	Lb7293740	Lb7293741	Lb7616	Lb7864	Lb7293737	Lb7293742	Lb7529	Lb7740	Lb7933	Lb8025	Lb8102
LbrM.08.1060	813147	813803	amastin-like+protein	35.6321	46.4975	43.5105	35.4419	51.3775	51.9895	72.1589	53.2622	60.0828	51.9299	50.1165	51.3197	27.8559	50.6765	42.2199	41.9222	35.4419	46.4975	27.7564	35.7587	46.4975
LbrM.20.4300	1644924	1645502	amastin-like+surface+protein+putative	38.738	32.5831	31.9111	35.4419	24.4677	18.7582	17.4248	21.641	22.7445	22.7734	24.8434	24.3054	29.4866	28.6464	14.2812	16.0296	23.9623	20.1285	14.1776	15.6048	22.369
LbrM.17.0090	29951	31300	elongation+factor+1-alpha	11.0236	13.5923	10.1105	11.2893	14.0411	15.132	12.5372	16.4229	13.469	14.249	14.5377	14.4758	7.87114	5.38495	16.8428	17.4198	13.5452	17.8533	9.6108	12.1084	8.54744
LbrM.33.0340	116114	118228	heat+shock+protein+83heat+shock+protein+83-1+8HSP83-29	14.6074	13.0276	6.51042	15.502	9.65907	9.28767	7.99214	10.5859	11.2128	11.0922	10.7138	10.1041	5.24163	8.38345	15.5378	17.6983	13.4706	12.0887	8.5192	10.5309	11.9437
LbrM.34.1110	452865	454496	NADH-dependent+fumarate+reductase+putative	15.3241	11.7115	12.2105	9.66045	10.3246	10.7189	11.4768	11.0784	9.80789	11.2265	16.7182	13.2325	8.94612	16.7617	14.4848	14.6671	12.8023	9.38215	10.0224	11.2451	9.84371
LbrM.02.0780	570200	573380	repeat+gene+hypothetical+protein	7.43986	10.2071	13.5101	5.67247	6.4045	16.1115	6.41313	13.8729	7.58507	9.2845	9.2429	9.27926	4.4531	8.61925	8.45072	7.24198	12.7836	11.0728	9.29585	10.8762	11.2891
LbrM.27.rRNA1	463646	464099	18S+ribosomal+8SSU9+RNA	8.39553	10.0202	11.1101	9.60428	21.6165	9.79526	2.08968	5.77283	16.3443	31.1358	25.0479	25.606	8.20908	4.69348	15.0824	14.0721	12.7463	8.51866	8.92005	11.3157	8.178
LbrM.18.0460	183424	184053	amastin-like+surface+protein	9.82903	9.45557	8.31044	5.67247	11.1566	12.5133	20.4142	11.8204	11.6892	11.0498	7.40269	10.7491	11.1566	11.2893	24.6033	24.2727	12.4541	10.8914	12.1743	10.5662	10.7252
LbrM.04.0230	72580	74148	hypothetical+protein+conserved+in+leishmania	10.2471	9.07915	8.71004	10.2592	10.901	7.57705	10.3156	7.71038	10.6004	11.5507	12.1894	13.0271	12.8888	12.3602	10.7853	11.0157	12.3173	12.9086	11.5507	12.0313	9.26363
LbrM.33.0960	314178	315509	beta-tubulin	8.87336	9.07915	5.6104	8.20006	7.99651	12.2091	6.55311	12.8086	8.11476	7.71191	8.92704	8.01941	4.30183	3.92235	6.74647	6.49078	6.01028	8.59122	7.71034	11.4962	7.55903
LbrM.33.0330	112573	113652	heat+shock+protein+83-1+8HSP83-19	7.67877	7.95121	3.81038	6.79584	3.504	3.65597	3.37177	4.06857	3.68247	2.99853	5.0971	4.45133	7.13851	4.03069	6.22058	7.71716	8.5192	8.87784	7.90361	8.23957	8.36272
LbrM.33.0350	119678	120817	heat+shock+protein+83-1+8HSP839	7.20094	7.95121	3.51038	9.04259	4.83511	3.99126	3.44706	3.65384	6.11342	5.12598	5.74559	5.70212	4.07975	4.40032	5.80822	5.94628	11.5557	6.31279	8.98089	10.6251	4.84981
LbrM.18.0480	191050	192225	phosphatidic+acid+phosphatase+putative	6.7231	7.57479	10.3109	6.23416	8.49568	3.44331	6.55311	4.6696	8.8766	8.42155	10.6147	8.54812	4.23424	6.1051	3.88474	4.07205	11.4034	7.51368	7.98592	9.80492	7.43588
LbrM.02.0710	537373	539356	repeat+gene+hypothetical+protein	4.33393	7.38789	13.5101	4.54909	6.11831	19.4272	7.31027	15.864	7.99201	10.292	13.0026	11.4319	12.8888	12.3602	3.73728	4.35438	11.0055	10.9495	10.8487	10.8487	11.1391
LbrM.15.0470	162637	165321	hypothetical+protein	5.76743	6.82326	5.6104	5.95331	4.63545	8.38734	4.20422	7.13851	3.51435	4.06736	4.95672	5.18096	4.30183	5.06949	6.16055	5.9551	7.54996	7.36856	7.71034	8.61941	7.86689
LbrM.33.0920	302702	304033	beta-tubulin	5.05068	6.25863	4.41039	5.39162	5.25042	7.79592	4.28057	7.30861	5.73184	4.70837	6.39562	6.27465	3.11742	4.11673	5.21317	5.53665	9.83043	6.56312	7.7855	4.41126	19.2547
LbrM.13.0190	69156	70580	alpha+tubulin	4.87149	6.07174	7.11042	5.11078	7.91797	7.26348	6.57538	8.67267	7.61976	8.22005	9.34055	8.50734	5.76946	5.17146	8.11796	7.66674	9.20871	4.88332	6.59368	6.51257	4.20816
LbrM.13.0200	71235	72659	alpha+tubulin	7.55931	5.69532	7.51003	4.82994	7.5639	7.51651	6.41313	8.29035	7.31156	8.12806	9.18186	8.02545	4.94874	4.65524	8.11796	6.99998	9.00665	7.4774	4.46775	7.08549	6.83311
LbrM.28.2110	765562	766620	zinc+transporter+putative	5.52852	5.69532	3.81038	3.70656	4.50233	4.59976	3.37177	3.84177	3.87326	4.70837	4.15106	4.3471	4.13125	8.15084	3.99957	3.45319	8.95691	5.88467	6.54358	6.97169	6.05535
LbrM.28.2990	1082439	1084403	heat-shock+protein+hsp70+putative	4.81176	5.50711	2.91037	5.11078	4.25208	4.53922	4.96244	4.74574	4.34958	5.2092	6.90831	5.46798	4.80713	7.87998	6.47243	6.60422	8.68335	8.31549	5.71682	9.38503	7.63356
LbrM.35.snoRNA6	1567062	1567117	LM36C1C1	3.97555	4.47261	5.0104	7.63838	7.59584	7.70589	4.88609	6.21348	8.10542	7.00812	6.85948	8.36534	5.32853	6.72966	5.51852	7.34282	8.62429	5.37674	4.41406	7.88994	6.38266
LbrM.04.0350	116296	118221	beta-fructofuranosidase+putative	3.07961	4.00274	2.70997	2.39558	2.91431	2.37999	2.00803	2.42101	3.20615	3.04087	4.33416	2.88483	5.38968	5.89479	4.13007	3.49604	8.54657	10.1223	7.69244	7.27777	5.0475
LbrM.34.1100	448606	450150	NADH-dependent+fumarate+reductase+putative	4.09501	3.97905	3.51038	3.14487	2.67205	3.19649	3.67399	2.09376	2.67646	2.74884	4.2243	3.51324	2.49303	7.80032	4.04525	4.10608	8.15488	10.4887	8.36172	8.08615	4.98592
LbrM.13.1330	506483	507067	amastin	5.46879	3.063	2.31036	4.54909	2.59485	2.92329	2.4163	3.6425	2.69247	2.97224	3.76348	3.42865	2.82775	6.02544	7.34544	8.55659	7.98391	5.77583	5.93157	9.69504	7.51366
LbrM.33.0950	312494	313165	beta-tubulin	2.18367	2.68658	2.01036	2.0215	2.83844	4.23497	3.37177	3.42704	2.96865	2.62327	3.47357	3.54043	3.69031	8.36534	3.99957	4.03802	7.71346	8.17399	6.66169	4.96646	5.26462

## Sheet: TS3
	Table S3: Number of pair-wise differences based on total SNPs, between the L. braziliensis genomes analyzed.
			REF	Lb1980024	Lb1980025	Lb1979381	Lb1980022	Lb7293733	Lb7293734	Lb7293735	Lb7293736	Lb7293738	Lb7293739	Lb7293740	Lb7293741	Lb7616	Lb7864	Lb7293737	Lb7293742	Lb7529	Lb7740	Lb7933	Lb8025	Lb8102
		REF	0
	Clade-1	Lb1980024	42617	0
		Lb1980025	43860	14193	0
		Lb1979381	44887	14012	12798	0
		Lb1980022	46547	13996	12451	11888	0
		Lb7293733	63476	45035	44245	43719	42566	0
		Lb7293734	68989	53618	52923	52312	51562	35963	0
		Lb7293735	63488	45309	44594	44068	42911	9225	35899	0
		Lb7293736	68676	53362	52658	52047	51286	35862	1996	35924	0
		Lb7293738	64714	45777	44934	44321	43069	5786	34838	7312	34869	0
		Lb7293739	65146	46225	45323	44703	43393	6714	34071	8046	34070	4400	0
		Lb7293740	65215	46272	45323	44686	43321	6727	33994	8177	34023	4345	2547	0
		Lb7293741	65418	46453	45505	44863	43537	6644	33932	7953	34038	4138	2238	2164	0
	Clade-2	Lb7616	410730	414235	414756	415182	415630	421642	424420	422047	424349	421976	422183	422144	422265	0
		Lb7864	435529	438419	438934	439381	439853	446199	448888	446589	448827	446584	446814	446775	446894	54143	0
	Clade-3	Lb7293737	150639	153552	154008	154311	155042	161860	164515	162225	164454	162314	162358	162416	162560	420638	442460	0
		Lb7293742	149929	152862	153307	153594	154339	161123	163866	161485	163769	161602	161657	161736	161850	420522	442458	2180	0
	Clade-4	Lb7529	135443	132928	133141	133276	133302	134331	135471	135309	135461	134389	134138	134016	134131	436096	458783	200903	200481	0
		Lb7740	134733	132156	132268	132505	132549	133533	134668	134449	134668	133602	133293	133199	133302	437222	459834	200319	199935	87434	0
		Lb7933	134317	131737	131905	132086	132140	133430	134577	134259	134568	133492	133231	133181	133174	435926	458487	199364	198904	104500	105292	0
		Lb8025	104316	115997	115815	115762	115365	115416	117206	116198	117234	114899	114259	114239	114290	445536	471428	201796	201147	111548	113194	128922	0
		Lb8102	138628	136953	137017	137343	137486	139306	140482	140125	140428	139434	139259	139216	139265	436640	459614	202876	202467	107250	101959	117212	132892	0

## Sheet: TS4
	Table S4: List of genes where were found SNPs with high functional impact (stop_lost), in the genomes analyzed.
	a: SNP position on the gene
	b: Change of nucleotide respect to reference (Ref/Alt)
	Lb1979381
	Gene ID	a	b	Gene Annotation
	LbrM.19.1570	624561	A/G	'hypothetical_protein_conserved'
	LbrM.24.0210	48343	T/A	'hypothetical_protein_unknown_function'
	LbrM.28.0440	143304	T/C	'hypothetical_protein_conserved'
	LbrM.28.2130	778274	T/C	'X-pro_dipeptidyl-peptidaseserine_peptidase_Clan_SC_family_S15_putative'
	LbrM.30.1200	380891	T/C	'hypothetical_protein_unknown_function'
	LbrM.32.3710	1394835	T/C	'Dopey_N-terminal_putative'
	LbrM.33.3411	1437294	T/C	'hypothetical_protein_conserved'
	LbrM.35.0410	117961	T/C	'hypothetical_protein'
	Lb1980022
	Gene ID	a	b	Gene Annotation
	LbrM.19.1570	624561	A/G	'hypothetical_protein_conserved'
	LbrM.27.0030	11258	A/G	'Meckelin__Transmembrane_protein_67__putative'
	LbrM.28.2130	778274	T/C	'X-pro_dipeptidyl-peptidaseserine_peptidase_Clan_SC_family_S15_putative'
	LbrM.30.1200	380891	T/C	'hypothetical_protein_unknown_function'
	LbrM.30.1310	422843	T/G	'Cupin-like_domain_containing_protein_putative'
	LbrM.32.3710	1394835	T/C	'Dopey_N-terminal_putative'
	LbrM.33.2695	1045643	T/C	'hypothetical_protein_unknown_function'
	LbrM.33.3411	1437294	T/C	'hypothetical_protein_conserved'
	LbrM.35.0410	117961	T/C	'hypothetical_protein'
	Lb1980024
	Gene ID	a	b	Gene Annotation
	LbrM.19.1570	624561	A/G	'hypothetical_protein_conserved'
	LbrM.30.1200	380891	T/C	'hypothetical_protein_unknown_function'
	LbrM.30.1310	422843	T/G	'Cupin-like_domain_containing_protein_putative'
	LbrM.32.3710	1394835	T/C	'Dopey_N-terminal_putative'
	LbrM.33.3411	1437294	T/C	'hypothetical_protein_conserved'
	LbrM.35.0410	117961	T/C	'hypothetical_protein'
	Lb1980025
	Gene ID	a	b	Gene Annotation
	LbrM.27.0030	11258	A/G	'Meckelin__Transmembrane_protein_67__putative'
	LbrM.28.0440	143304	T/C	'hypothetical_protein_conserved'
	LbrM.33.3411	1437294	T/C	'hypothetical_protein_conserved'
	LbrM.35.0410	117961	T/C	'hypothetical_protein'
	Lb7293733
	Gene ID	a	b	Gene Annotation
	LbrM.19.1570	624561	A/G	'hypothetical_protein_conserved'
	LbrM.24.0210	48343	T/A	'hypothetical_protein_unknown_function'
	LbrM.24.0710	249722	G/C	'hypothetical_predicted_multi-pass_transmembrane_protein'
	LbrM.28.2130	778274	T/C	'X-pro_dipeptidyl-peptidaseserine_peptidase_Clan_SC_family_S15_putative'
	LbrM.30.1200	380891	T/C	'hypothetical_protein_unknown_function'
	LbrM.30.1300	420645	A/G	'transmembrane_protein_putative'
	LbrM.30.1310	422843	T/G	'Cupin-like_domain_containing_protein_putative'
	LbrM.31.3420	1492317	A/G	'mu-adaptin_4_putative'
	LbrM.32.3710	1394835	T/C	'Dopey_N-terminal_putative'
	LbrM.33.2695	1045643	T/C	'hypothetical_protein_unknown_function'
	LbrM.33.3411	1437294	T/C	'hypothetical_protein_conserved'
	LbrM.34.4191	1594483	T/C	'unspecified_product'
	LbrM.34.4191	1594500	A/G	'unspecified_product'
	LbrM.34.4191	1595164	T/C	'unspecified_product'
	LbrM.35.3882	1416944	A/G	'Protein_of_unknown_function__DUF1619__putative'
	Lb7293734
	Gene ID	a	b	Gene Annotation
	LbrM.19.1570	624561	A/G	'hypothetical_protein_conserved'
	LbrM.24.0210	48343	T/A	'hypothetical_protein_unknown_function'
	LbrM.24.0710	249722	G/C	'hypothetical_predicted_multi-pass_transmembrane_protein'
	LbrM.28.2130	778274	T/C	'X-pro_dipeptidyl-peptidaseserine_peptidase_Clan_SC_family_S15_putative'
	LbrM.33.2695	1045643	T/C	'hypothetical_protein_unknown_function'
	LbrM.33.3411	1437294	T/C	'hypothetical_protein_conserved'
	LbrM.34.4191	1594500	A/G	'unspecified_product'
	LbrM.34.4191	1595164	T/C	'unspecified_product'
	LbrM.35.0410	117961	T/C	'hypothetical_protein'
	LbrM.35.3882	1416944	A/G	'Protein_of_unknown_function__DUF1619__putative'
	LbrM.04.0060	27597	A/C	'pteridine_transporter__truncated__putative'
	Lb7293735
	Gene ID	a	b	Gene Annotation
	LbrM.19.1570	624561	A/G	'hypothetical_protein_conserved'
	LbrM.24.0210	48343	T/A	'hypothetical_protein_unknown_function'
	LbrM.24.0710	249722	G/C	'hypothetical_predicted_multi-pass_transmembrane_protein'
	LbrM.28.2130	778274	T/C	'X-pro_dipeptidyl-peptidaseserine_peptidase_Clan_SC_family_S15_putative'
	LbrM.30.1200	380891	T/C	'hypothetical_protein_unknown_function'
	LbrM.30.1300	420645	A/G	'transmembrane_protein_putative'
	LbrM.30.1310	422843	T/G	'Cupin-like_domain_containing_protein_putative'
	LbrM.31.3420	1492317	A/G	'mu-adaptin_4_putative'
	LbrM.32.3710	1394835	T/C	'Dopey_N-terminal_putative'
	LbrM.33.2695	1045643	T/C	'hypothetical_protein_unknown_function'
	LbrM.33.3411	1437294	T/C	'hypothetical_protein_conserved'
	LbrM.34.4191	1594483	T/C	'unspecified_product'
	LbrM.34.4191	1594500	A/G	'unspecified_product'
	LbrM.34.4191	1595164	T/C	'unspecified_product'
	LbrM.35.3882	1416944	A/G	'Protein_of_unknown_function__DUF1619__putative'
	Lb7293736
	Gene ID	a	b	Gene Annotation
	LbrM.19.1570	624561	A/G	'hypothetical_protein_conserved'
	LbrM.24.0210	48343	T/A	'hypothetical_protein_unknown_function'
	LbrM.24.0710	249722	G/C	'hypothetical_predicted_multi-pass_transmembrane_protein'
	LbrM.28.2130	778274	T/C	'X-pro_dipeptidyl-peptidaseserine_peptidase_Clan_SC_family_S15_putative'
	LbrM.30.1200	380891	T/C	'hypothetical_protein_unknown_function'
	LbrM.30.1300	420645	A/G	'transmembrane_protein_putative'
	LbrM.30.1310	422843	T/G	'Cupin-like_domain_containing_protein_putative'
	LbrM.31.3420	1492317	A/G	'mu-adaptin_4_putative'
	LbrM.32.3710	1394835	T/C	'Dopey_N-terminal_putative'
	LbrM.33.2695	1045643	T/C	'hypothetical_protein_unknown_function'
	LbrM.33.3411	1437294	T/C	'hypothetical_protein_conserved'
	LbrM.34.4191	1594500	A/G	'unspecified_product'
	LbrM.34.4191	1595164	T/C	'unspecified_product'
	LbrM.35.0410	117961	T/C	'hypothetical_protein'
	LbrM.35.3882	1416944	A/G	'Protein_of_unknown_function__DUF1619__putative'
	LbrM.04.0060	27597	A/C	'pteridine_transporter__truncated__putative'
	Lb7293737
	Gene ID	a	b	Gene Annotation
	LbrM.28.2130	778274	T/C	'X-pro_dipeptidyl-peptidaseserine_peptidase_Clan_SC_family_S15_putative'
	LbrM.30.1200	380891	T/C	'hypothetical_protein_unknown_function'
	LbrM.30.1310	422843	T/G	'Cupin-like_domain_containing_protein_putative'
	LbrM.30.1930	652376	T/C	'hypothetical_protein_conserved'
	LbrM.30.1930	652413	A/G	'hypothetical_protein_conserved'
	LbrM.31.2001	883429	T/C	'hypothetical_protein_unknown_function'
	LbrM.31.3420	1492317	A/G	'mu-adaptin_4_putative'
	LbrM.32.3710	1394835	T/C	'Dopey_N-terminal_putative'
	LbrM.34.0770	308417	A/G	'hypothetical_protein_unknown_function'
	LbrM.34.4191	1594500	A/G	'unspecified_product'
	LbrM.34.4191	1595164	T/C	'unspecified_product'
	Lb7293738
	Gene ID	a	b	Gene Annotation
	LbrM.19.1570	624561	A/G	'hypothetical_protein_conserved'
	LbrM.24.0210	48343	T/A	'hypothetical_protein_unknown_function'
	LbrM.24.0710	249722	G/C	'hypothetical_predicted_multi-pass_transmembrane_protein'
	LbrM.28.2130	778274	T/C	'X-pro_dipeptidyl-peptidaseserine_peptidase_Clan_SC_family_S15_putative'
	LbrM.30.1200	380891	T/C	'hypothetical_protein_unknown_function'
	LbrM.30.1300	420645	A/G	'transmembrane_protein_putative'
	LbrM.30.1310	422843	T/G	'Cupin-like_domain_containing_protein_putative'
	LbrM.31.3420	1492317	A/G	'mu-adaptin_4_putative'
	LbrM.32.3710	1394835	T/C	'Dopey_N-terminal_putative'
	LbrM.33.2695	1045643	T/C	'hypothetical_protein_unknown_function'
	LbrM.33.3411	1437294	T/C	'hypothetical_protein_conserved'
	LbrM.34.4191	1595164	T/C	'unspecified_product'
	LbrM.35.3882	1416944	A/G	'Protein_of_unknown_function__DUF1619__putative'
	Lb7293739
	Gene ID	a	b	Gene Annotation
	LbrM.19.1570	624561	A/G	'hypothetical_protein_conserved'
	LbrM.24.0210	48343	T/A	'hypothetical_protein_unknown_function'
	LbrM.24.0710	249722	G/C	'hypothetical_predicted_multi-pass_transmembrane_protein'
	LbrM.28.2130	778274	T/C	'X-pro_dipeptidyl-peptidaseserine_peptidase_Clan_SC_family_S15_putative'
	LbrM.30.1200	380891	T/C	'hypothetical_protein_unknown_function'
	LbrM.30.1300	420645	A/G	'transmembrane_protein_putative'
	LbrM.30.1310	422843	T/G	'Cupin-like_domain_containing_protein_putative'
	LbrM.31.3420	1492317	A/G	'mu-adaptin_4_putative'
	LbrM.32.3710	1394835	T/C	'Dopey_N-terminal_putative'
	LbrM.33.2695	1045643	T/C	'hypothetical_protein_unknown_function'
	LbrM.33.3411	1437294	T/C	'hypothetical_protein_conserved'
	LbrM.34.4191	1594483	T/C	'unspecified_product'
	LbrM.34.4191	1594500	A/G	'unspecified_product'
	LbrM.34.4191	1595164	T/C	'unspecified_product'
	LbrM.35.3882	1416944	A/G	'Protein_of_unknown_function__DUF1619__putative'
	Lb7293740
	Gene ID	a	b	Gene Annotation
	LbrM.19.1570	624561	A/G	'hypothetical_protein_conserved'
	LbrM.24.0210	48343	T/A	'hypothetical_protein_unknown_function'
	LbrM.24.0710	249722	G/C	'hypothetical_predicted_multi-pass_transmembrane_protein'
	LbrM.28.2130	778274	T/C	'X-pro_dipeptidyl-peptidaseserine_peptidase_Clan_SC_family_S15_putative'
	LbrM.30.1200	380891	T/C	'hypothetical_protein_unknown_function'
	LbrM.30.1300	420645	A/G	'transmembrane_protein_putative'
	LbrM.30.1310	422843	T/G	'Cupin-like_domain_containing_protein_putative'
	LbrM.31.3420	1492317	A/G	'mu-adaptin_4_putative'
	LbrM.32.3710	1394835	T/C	'Dopey_N-terminal_putative'
	LbrM.33.2695	1045643	T/C	'hypothetical_protein_unknown_function'
	LbrM.33.3411	1437294	T/C	'hypothetical_protein_conserved'
	LbrM.34.4191	1594483	T/C	'unspecified_product'
	LbrM.34.4191	1594500	A/G	'unspecified_product'
	LbrM.34.4191	1595164	T/C	'unspecified_product'
	LbrM.35.3882	1416944	A/G	'Protein_of_unknown_function__DUF1619__putative'
	Lb7293741
	Gene ID	a	b	Gene Annotation
	LbrM.19.1570	624561	A/G	'hypothetical_protein_conserved'
	LbrM.24.0210	48343	T/A	'hypothetical_protein_unknown_function'
	LbrM.24.0710	249722	G/C	'hypothetical_predicted_multi-pass_transmembrane_protein'
	LbrM.28.2130	778274	T/C	'X-pro_dipeptidyl-peptidaseserine_peptidase_Clan_SC_family_S15_putative'
	LbrM.30.1200	380891	T/C	'hypothetical_protein_unknown_function'
	LbrM.30.1300	420645	A/G	'transmembrane_protein_putative'
	LbrM.30.1310	422843	T/G	'Cupin-like_domain_containing_protein_putative'
	LbrM.31.3420	1492317	A/G	'mu-adaptin_4_putative'
	LbrM.32.3710	1394835	T/C	'Dopey_N-terminal_putative'
	LbrM.33.2695	1045643	T/C	'hypothetical_protein_unknown_function'
	LbrM.33.3411	1437294	T/C	'hypothetical_protein_conserved'
	LbrM.34.4191	1594483	T/C	'unspecified_product'
	LbrM.34.4191	1594500	A/G	'unspecified_product'
	LbrM.34.4191	1595164	T/C	'unspecified_product'
	LbrM.35.3882	1416944	A/G	'Protein_of_unknown_function__DUF1619__putative'
	Lb7293742
	Gene ID	a	b	Gene Annotation
	LbrM.13.1321	502000	C/A	'hypothetical_protein_unknown_function'
	LbrM.18.0050	18667	T/C	'transporter_putative'
	LbrM.24.0210	48343	T/A	'hypothetical_protein_unknown_function'
	LbrM.24.0710	249722	G/C	'hypothetical_predicted_multi-pass_transmembrane_protein'
	LbrM.27.0030	11258	A/G	'Meckelin__Transmembrane_protein_67__putative'
	LbrM.28.0440	143304	T/C	'hypothetical_protein_conserved'
	LbrM.28.2130	778274	T/C	'X-pro_dipeptidyl-peptidaseserine_peptidase_Clan_SC_family_S15_putative'
	LbrM.30.1200	380891	T/C	'hypothetical_protein_unknown_function'
	LbrM.30.1310	422843	T/G	'Cupin-like_domain_containing_protein_putative'
	LbrM.30.1930	652376	T/C	'hypothetical_protein_conserved'
	LbrM.30.1930	652413	A/G	'hypothetical_protein_conserved'
	LbrM.31.2001	883429	T/C	'hypothetical_protein_unknown_function'
	LbrM.31.3420	1492317	A/G	'mu-adaptin_4_putative'
	LbrM.32.3710	1394835	T/C	'Dopey_N-terminal_putative'
	LbrM.34.0770	308417	A/G	'hypothetical_protein_unknown_function'
	LbrM.34.4191	1594500	A/G	'unspecified_product'
	LbrM.34.4191	1595164	T/C	'unspecified_product'
	LbrM.35.0410	117961	T/C	'hypothetical_protein'
	Lb7529
	Gene ID	a	b	Gene Annotation
	LbrM.24.0210	48343	T/A	'hypothetical_protein_unknown_function'
	LbrM.24.0710	249722	G/C	'hypothetical_predicted_multi-pass_transmembrane_protein'
	LbrM.27.0030	11258	A/G	'Meckelin__Transmembrane_protein_67__putative'
	LbrM.28.0160	50600	A/G	'major_facilitator_superfamily_putative'
	LbrM.28.2130	778274	T/C	'X-pro_dipeptidyl-peptidaseserine_peptidase_Clan_SC_family_S15_putative'
	LbrM.30.1200	380891	T/C	'hypothetical_protein_unknown_function'
	LbrM.30.1310	422843	T/G	'Cupin-like_domain_containing_protein_putative'
	LbrM.31.3420	1492317	A/G	'mu-adaptin_4_putative'
	LbrM.32.3710	1394606	A/G	'Dopey_N-terminal_putative'
	LbrM.32.3710	1394835	T/C	'Dopey_N-terminal_putative'
	LbrM.33.2695	1045643	T/C	'hypothetical_protein_unknown_function'
	LbrM.33.3411	1437294	T/C	'hypothetical_protein_conserved'
	LbrM.34.0770	308417	A/G	'hypothetical_protein_unknown_function'
	LbrM.34.4191	1594483	T/C	'unspecified_product'
	LbrM.34.4191	1594500	A/G	'unspecified_product'
	LbrM.34.4191	1595164	T/C	'unspecified_product'
	LbrM.35.0410	117961	T/C	'hypothetical_protein'
	LbrM.35.0410	117970	T/C	'hypothetical_protein'
	LbrM.04.0060	27597	A/C	'pteridine_transporter__truncated__putative'
	Lb7616
	Gene ID	a	b	Gene Annotation
	LbrM.11.tRNA3	68985	T/C	'tRNA-Gly'
	LbrM.13.1321	502000	C/A	'hypothetical_protein_unknown_function'
	LbrM.14.0020	5402	A/G	'phosphatidylinositol_3-kinase_2_putative'
	LbrM.19.1570	624561	A/G	'hypothetical_protein_conserved'
	LbrM.24.0210	48343	T/A	'hypothetical_protein_unknown_function'
	LbrM.24.0710	249722	G/C	'hypothetical_predicted_multi-pass_transmembrane_protein'
	LbrM.27.0030	11258	A/G	'Meckelin__Transmembrane_protein_67__putative'
	LbrM.27.1890	749292	A/T	'Frag1/DRAM/Sfk1_family_putative'
	LbrM.27.2840	1139771	G/C	'unspecified_product'
	LbrM.28.0160	50600	A/G	'major_facilitator_superfamily_putative'
	LbrM.28.0440	143304	T/C	'hypothetical_protein_conserved'
	LbrM.28.2130	778274	T/C	'X-pro_dipeptidyl-peptidaseserine_peptidase_Clan_SC_family_S15_putative'
	LbrM.30.1200	380891	T/C	'hypothetical_protein_unknown_function'
	LbrM.30.1300	420645	A/G	'transmembrane_protein_putative'
	LbrM.30.1310	422843	T/G	'Cupin-like_domain_containing_protein_putative'
	LbrM.31.2001	883429	T/C	'hypothetical_protein_unknown_function'
	LbrM.32.3710	1394835	T/C	'Dopey_N-terminal_putative'
	LbrM.33.2695	1045643	T/C	'hypothetical_protein_unknown_function'
	LbrM.34.0770	308417	A/G	'hypothetical_protein_unknown_function'
	LbrM.34.4191	1594483	T/C	'unspecified_product'
	LbrM.34.4191	1594500	A/G	'unspecified_product'
	LbrM.34.4191	1595164	T/C	'unspecified_product'
	LbrM.35.0410	117628	T/C	'hypothetical_protein'
	LbrM.35.0410	117961	T/C	'hypothetical_protein'
	LbrM.35.0410	117970	T/C	'hypothetical_protein'
	LbrM.35.5870	2154837	A/G	'beta-adaptin_protein_putative'
	LbrM.04.0690	264982	T/G	'hypothetical_protein'
	LbrM.05.1220	439264	T/C	'adenylate_cyclase_regulatory_protein-like_protein'
	LbrM.07.0031	13943	T/A	'unspecified_product'
	LbrM.20.0631	274750	A/G	'Predicted_membrane_protein_putative'
	Lb7740
	Gene ID	a	b	Gene Annotation
	LbrM.19.1130	427485	T/G	'hypothetical_protein_unknown_function'
	LbrM.24.0210	48343	T/A	'hypothetical_protein_unknown_function'
	LbrM.24.0710	249722	G/C	'hypothetical_predicted_multi-pass_transmembrane_protein'
	LbrM.27.0030	11258	A/G	'Meckelin__Transmembrane_protein_67__putative'
	LbrM.27.1430	537207	A/G	'hypothetical_protein_conserved'
	LbrM.28.0160	50600	A/G	'major_facilitator_superfamily_putative'
	LbrM.28.0440	143304	T/C	'hypothetical_protein_conserved'
	LbrM.28.2130	778274	T/C	'X-pro_dipeptidyl-peptidaseserine_peptidase_Clan_SC_family_S15_putative'
	LbrM.30.1200	380891	T/C	'hypothetical_protein_unknown_function'
	LbrM.30.1310	422843	T/G	'Cupin-like_domain_containing_protein_putative'
	LbrM.32.3710	1394835	T/C	'Dopey_N-terminal_putative'
	LbrM.33.2695	1045643	T/C	'hypothetical_protein_unknown_function'
	LbrM.33.3411	1437294	T/C	'hypothetical_protein_conserved'
	LbrM.34.0770	308417	A/G	'hypothetical_protein_unknown_function'
	LbrM.34.4191	1594483	T/C	'unspecified_product'
	LbrM.34.4191	1594500	A/G	'unspecified_product'
	LbrM.34.4191	1595164	T/C	'unspecified_product'
	LbrM.35.0410	117961	T/C	'hypothetical_protein'
	LbrM.04.0060	27597	A/C	'pteridine_transporter__truncated__putative'
	LbrM.20.0631	274732	A/G	'Predicted_membrane_protein_putative'
	Lb7864
	Gene ID	a	b	Gene Annotation
	LbrM.11.tRNA3	68985	T/C	'tRNA-Gly'
	LbrM.13.1321	502000	C/A	'hypothetical_protein_unknown_function'
	LbrM.14.0020	5402	A/G	'phosphatidylinositol_3-kinase_2_putative'
	LbrM.19.1570	624561	A/G	'hypothetical_protein_conserved'
	LbrM.24.0210	48343	T/A	'hypothetical_protein_unknown_function'
	LbrM.24.0710	249722	G/C	'hypothetical_predicted_multi-pass_transmembrane_protein'
	LbrM.27.0030	11258	A/G	'Meckelin__Transmembrane_protein_67__putative'
	LbrM.27.1890	749292	A/T	'Frag1/DRAM/Sfk1_family_putative'
	LbrM.27.2840	1139771	G/C	'unspecified_product'
	LbrM.28.0160	50600	A/G	'major_facilitator_superfamily_putative'
	LbrM.28.0440	143304	T/C	'hypothetical_protein_conserved'
	LbrM.28.2130	778274	T/C	'X-pro_dipeptidyl-peptidaseserine_peptidase_Clan_SC_family_S15_putative'
	LbrM.30.1200	380891	T/C	'hypothetical_protein_unknown_function'
	LbrM.30.1300	420645	A/G	'transmembrane_protein_putative'
	LbrM.30.1310	422843	T/G	'Cupin-like_domain_containing_protein_putative'
	LbrM.31.2001	883429	T/C	'hypothetical_protein_unknown_function'
	LbrM.32.3710	1394835	T/C	'Dopey_N-terminal_putative'
	LbrM.33.2695	1045643	T/C	'hypothetical_protein_unknown_function'
	LbrM.34.0770	308417	A/G	'hypothetical_protein_unknown_function'
	LbrM.34.4191	1594483	T/C	'unspecified_product'
	LbrM.34.4191	1594500	A/G	'unspecified_product'
	LbrM.34.4191	1595164	T/C	'unspecified_product'
	LbrM.35.0410	117628	T/C	'hypothetical_protein'
	LbrM.35.0410	117961	T/C	'hypothetical_protein'
	LbrM.35.0410	117970	T/C	'hypothetical_protein'
	LbrM.35.5870	2154837	A/G	'beta-adaptin_protein_putative'
	LbrM.04.0690	264982	T/G	'hypothetical_protein'
	LbrM.05.1220	439264	T/C	'adenylate_cyclase_regulatory_protein-like_protein'
	LbrM.07.0031	13943	T/A	'unspecified_product'
	LbrM.20.0631	274750	A/G	'Predicted_membrane_protein_putative'
	LbrM.12.0120	21322	T/G	'hypothetical_protein_conserved'
	LbrM.12.0940	455269	A/G	'hypothetical_protein_conserved'
	LbrM.14.0050	15259	T/C	'hypothetical_protein_conserved'
	LbrM.17.0890	390043	A/T	'DNAJ_domain_protein_putative'
	LbrM.19.0030	8206	A/C	'hypothetical_protein_conserved'
	Lb7933
	Gene ID	a	b	Gene Annotation
	LbrM.19.1130	427485	T/G	'hypothetical_protein_unknown_function'
	LbrM.19.1570	624561	A/G	'hypothetical_protein_conserved'
	LbrM.24.0210	48343	T/A	'hypothetical_protein_unknown_function'
	LbrM.24.0710	249722	G/C	'hypothetical_predicted_multi-pass_transmembrane_protein'
	LbrM.27.0030	11258	A/G	'Meckelin__Transmembrane_protein_67__putative'
	LbrM.28.0160	50600	A/G	'major_facilitator_superfamily_putative'
	LbrM.28.0440	143304	T/C	'hypothetical_protein_conserved'
	LbrM.28.2130	778274	T/C	'X-pro_dipeptidyl-peptidaseserine_peptidase_Clan_SC_family_S15_putative'
	LbrM.30.1200	380891	T/C	'hypothetical_protein_unknown_function'
	LbrM.30.1310	422843	T/G	'Cupin-like_domain_containing_protein_putative'
	LbrM.31.3420	1492317	A/G	'mu-adaptin_4_putative'
	LbrM.32.3710	1394835	T/C	'Dopey_N-terminal_putative'
	LbrM.33.2695	1045643	T/C	'hypothetical_protein_unknown_function'
	LbrM.33.3411	1437294	T/C	'hypothetical_protein_conserved'
	LbrM.34.0770	308417	A/G	'hypothetical_protein_unknown_function'
	LbrM.34.4191	1594483	T/C	'unspecified_product'
	LbrM.34.4191	1594500	A/G	'unspecified_product'
	LbrM.34.4191	1595164	T/C	'unspecified_product'
	LbrM.35.0410	117961	T/C	'hypothetical_protein'
	LbrM.04.0060	27597	A/C	'pteridine_transporter__truncated__putative'
	Lb8025
	Gene ID	a	b	Gene Annotation
	LbrM.19.1130	427485	T/G	'hypothetical_protein_unknown_function'
	LbrM.19.1570	624561	A/G	'hypothetical_protein_conserved'
	LbrM.24.0210	48343	T/A	'hypothetical_protein_unknown_function'
	LbrM.24.0710	249722	G/C	'hypothetical_predicted_multi-pass_transmembrane_protein'
	LbrM.27.0030	11258	A/G	'Meckelin__Transmembrane_protein_67__putative'
	LbrM.27.1890	749496	A/G	'Frag1/DRAM/Sfk1_family_putative'
	LbrM.28.0160	50600	A/G	'major_facilitator_superfamily_putative'
	LbrM.28.2130	778274	T/C	'X-pro_dipeptidyl-peptidaseserine_peptidase_Clan_SC_family_S15_putative'
	LbrM.30.1200	380891	T/C	'hypothetical_protein_unknown_function'
	LbrM.30.1310	422843	T/G	'Cupin-like_domain_containing_protein_putative'
	LbrM.32.3710	1394835	T/C	'Dopey_N-terminal_putative'
	LbrM.33.2695	1045643	T/C	'hypothetical_protein_unknown_function'
	LbrM.33.3411	1437294	T/C	'hypothetical_protein_conserved'
	LbrM.34.0770	308417	A/G	'hypothetical_protein_unknown_function'
	LbrM.34.4191	1594483	T/C	'unspecified_product'
	LbrM.34.4191	1594500	A/G	'unspecified_product'
	LbrM.34.4191	1595164	T/C	'unspecified_product'
	LbrM.35.0410	117961	T/C	'hypothetical_protein'
	Lb8102
	Gene ID	a	b	Gene Annotation
	LbrM.19.1130	427485	T/G	'hypothetical_protein_unknown_function'
	LbrM.19.1570	624561	A/G	'hypothetical_protein_conserved'
	LbrM.24.0210	48343	T/A	'hypothetical_protein_unknown_function'
	LbrM.24.0710	249722	G/C	'hypothetical_predicted_multi-pass_transmembrane_protein'
	LbrM.27.0030	11258	A/G	'Meckelin__Transmembrane_protein_67__putative'
	LbrM.28.0160	50600	A/G	'major_facilitator_superfamily_putative'
	LbrM.28.2130	778274	T/C	'X-pro_dipeptidyl-peptidaseserine_peptidase_Clan_SC_family_S15_putative'
	LbrM.30.1200	380891	T/C	'hypothetical_protein_unknown_function'
	LbrM.30.1310	422843	T/G	'Cupin-like_domain_containing_protein_putative'
	LbrM.32.3710	1394606	A/G	'Dopey_N-terminal_putative'
	LbrM.32.3710	1394835	T/C	'Dopey_N-terminal_putative'
	LbrM.33.2695	1045643	T/C	'hypothetical_protein_unknown_function'
	LbrM.33.3411	1437294	T/C	'hypothetical_protein_conserved'
	LbrM.34.0770	308417	A/G	'hypothetical_protein_unknown_function'
	LbrM.34.4191	1594483	T/C	'unspecified_product'
	LbrM.34.4191	1594500	A/G	'unspecified_product'
	LbrM.34.4191	1595164	T/C	'unspecified_product'
	LbrM.35.0410	117961	T/C	'hypothetical_protein'
	LbrM.04.0060	27597	A/C	'pteridine_transporter__truncated__putative'

## Sheet: TS5
	Table S5: List of SNPs shared among the 21 genomes herein analyzed.
	a: SNP position on the gene
	b: Change of nucleotide respect to reference (Ref/Alt)
	Gene id	a	b	Gene Annotation
	LbrM.01.0280	75992	A/G	DNA_excision/repair_protein_SNF2_putative
	LbrM.02.0290	126008	A/G	small_GTP_binding_protein_rab6-like_protein__fragment_
	LbrM.02.0350	153145	T/C	ABC1_transporter_putative
	LbrM.02.0370	167412	A/G	UAA_transporter_family_putative
	LbrM.02.0410	179935	T/C	FtsJ-like_methyltransferase_putative
	LbrM.02.0480	207231	A/G	glycerate_kinase_putative
	LbrM.02.0480	208786	A/G	glycerate_kinase_putative
	LbrM.02.0580	257639	G/A	ARP2/3_complex_subunit_putative
	LbrM.03.0350	108975	T/C	GPR1/FUN34/yaaH_family_putative
	LbrM.03.0360	112944	A/G	GPR1/FUN34/yaaH_family_putative
	LbrM.03.0680	251613	T/C	serine/threonine-protein_kinase_putative
	LbrM.04.0570	215342	T/C	palmitoyl_acyltransferase_1_putative
	LbrM.05.0320	97049	G/A	DNA_replication_licensing_factor_MCM8_putative
	LbrM.05.0350	109923	A/G	trypanothione_reductase
	LbrM.05.0360	112512	T/G	ATP-dependent_RNA_helicase_putative
	LbrM.05.0360	112923	G/A	ATP-dependent_RNA_helicase_putative
	LbrM.05.0360	113014	G/C	ATP-dependent_RNA_helicase_putative
	LbrM.05.0540	173896	C/T	kinetoplast-associated_protein-like_protein
	LbrM.05.0540	174045	G/A	kinetoplast-associated_protein-like_protein
	LbrM.05.0930	343014	A/C	glutaminyl_cyclase_putative
	LbrM.05.1040	372950	A/G	stomatin-like_protein
	LbrM.05.1090	390799	A/G	double-strand-break_repair_protein_rad21_homolog_putative
	LbrM.06.0470	159595	A/G	ATP-NAD_kinase-like_protein
	LbrM.06.0880	374550	T/G	protein_phosphatase_2C_putative
	LbrM.06.0880	375106	A/G	protein_phosphatase_2C_putative
	LbrM.06.0960	410781	A/G	Leucine_Rich_Repeat_putative
	LbrM.06.1010	427709	G/C	kinesin_putative
	LbrM.07.0400	176988	A/G	RAVE_protein_1_C_terminal_putative
	LbrM.07.0460	205886	A/G	3-hydroxyacyl-ACP_dehydratase_putative
	LbrM.07.0460	205899	C/T	3-hydroxyacyl-ACP_dehydratase_putative
	LbrM.07.0540	236005	A/G	Dynein_heavy_chain_N-terminal_region_2_putative
	LbrM.07.0540	236596	G/C	Dynein_heavy_chain_N-terminal_region_2_putative
	LbrM.07.0540	242418	G/A	Dynein_heavy_chain_N-terminal_region_2_putative
	LbrM.07.0540	242755	T/C	Dynein_heavy_chain_N-terminal_region_2_putative
	LbrM.07.0540	243727	C/T	Dynein_heavy_chain_N-terminal_region_2_putative
	LbrM.07.1070	499677	T/G	DNA_repair_and_recombination_helicase_protein_PIF7_putative
	LbrM.08.0090	29280	G/C	adaptor_complex_protein__AP__3_delta_subunit_1_putative
	LbrM.08.0570	210888	T/G	protein_kinase__putative
	LbrM.08.0730	284250	A/C	Beta-lactamase_superfamily_domain_containing_protein_putative
	LbrM.08.0750	296621	C/T	protein_kinase_putative
	LbrM.08.0750	296667	T/C	protein_kinase_putative
	LbrM.09.0630	236431	G/C	phospholipid_transporting_ATPase-like_protein_putative
	LbrM.10.0140	51781	A/G	mitochondrial
	LbrM.10.0710	282391	T/C	Chromatin_assembly_factor_1_subunit_A_putative
	LbrM.11.0130	53260	C/G	DNA_ligase_putative
	LbrM.11.0290	120800	G/A	amino_acid_permease/transporter_putative
	LbrM.11.0810	375202	G/C	inositol-145-trisphosphate__IP3__5-phosphatase_putative
	LbrM.11.0810	375521	A/G	inositol-145-trisphosphate__IP3__5-phosphatase_putative
	LbrM.11.0810	375527	T/C	inositol-145-trisphosphate__IP3__5-phosphatase_putative
	LbrM.11.0960	441262	T/C	ABC_transporter_putative
	LbrM.11.0970	447074	A/G	eukaryotic_release_factor_3_putative
	LbrM.11.1020	482310	T/C	ABC_transporter_putative
	LbrM.11.1040	497746	A/G	ABC_transporter_putative
	LbrM.11.1080	512174	A/T	Flagellar-associated_PapD-like_putative
	LbrM.12.0210	60498	G/C	ubiquitin_hydrolase_putative
	LbrM.12.0210	63202	C/G	ubiquitin_hydrolase_putative
	LbrM.12.0280	93253	G/A	Helicase_associated_domain__HA2__putative
	LbrM.12.0350	133239	A/C	Myotubularin-related_protein_putative
	LbrM.12.0400	164292	A/G	pumillio_protein_4_putative
	LbrM.12.0590	292949	A/C	Fusaric_acid_resistance_protein-like_putative
	LbrM.12.0590	295121	A/G	Fusaric_acid_resistance_protein-like_putative
	LbrM.12.0610	305450	T/C	TPR_repeat_putative
	LbrM.12.0660	326591	C/T	ser/thr_protein_phosphatase_putative
	LbrM.12.0660	326629	A/G	ser/thr_protein_phosphatase_putative
	LbrM.12.0680	336646	T/C	Bardet-Biedl_syndrome_5_protein
	LbrM.12.0680	336687	A/G	Bardet-Biedl_syndrome_5_protein
	LbrM.12.0750	356247	A/G	surface_antigen_protein_putative
	LbrM.12.0870	421650	A/C	ABC_transporter_putative
	LbrM.12.0900	435199	T/C	WD_repeat_and_HMG-box_DNA-binding_protein_putative
	LbrM.12.0900	438247	A/G	WD_repeat_and_HMG-box_DNA-binding_protein_putative
	LbrM.12.0910	443030	A/G	SNARE_associated_Golgi_protein_putative
	LbrM.13.0050	11631	T/C	ribonuclease_HII_putative
	LbrM.13.0170	61134	T/C	Tetratricopeptide_repeat_putative
	LbrM.13.0860	310395	A/G	subtilisin_peptidase
	LbrM.13.0860	310537	G/C	subtilisin_peptidase
	LbrM.13.0870	315206	T/C	Dpy-30_motif_containing_protein_putative
	LbrM.13.1270	477249	C/T	phosphoprotein_phosphatase_putative
	LbrM.13.1400	531269	T/C	phospholipid-transporting_ATPase_1-like_protein
	LbrM.13.1490	576753	T/C	mitochondrial_DNA_polymerase_I_protein_D_putative
	LbrM.13.1490	581046	A/C	mitochondrial_DNA_polymerase_I_protein_D_putative
	LbrM.13.1500	582965	T/C	mitogen-activated_protein_kinase_putative
	LbrM.13.1510	596483	C/G	dynein_heavy_chain_putative
	LbrM.14.0130	31642	T/C	inosine-guanine_nucleoside_hydrolase_putative
	LbrM.14.0180	45463	A/G	metallo-peptidase_Clan_MA_E__Family_M32
	LbrM.14.0260	70445	A/C	von_Willebrand_factor_type_A_domain_containing_protein_putative
	LbrM.14.0260	70646	T/C	von_Willebrand_factor_type_A_domain_containing_protein_putative
	LbrM.14.0260	71838	C/A	von_Willebrand_factor_type_A_domain_containing_protein_putative
	LbrM.14.0430	141621	T/C	Iguana/Dzip1-like_DAZ-interacting_protein_N-terminal_putative
	LbrM.14.0650	228135	A/T	fatty_acid_elongase_putative
	LbrM.14.0700	250371	T/C	fatty_acid_elongase_putative
	LbrM.14.0710	255071	C/T	fatty_acid_elongase_putative
	LbrM.14.0880	334905	T/C	glutathione_synthetase_putative
	LbrM.14.1040	394647	T/A	COQ9_putative
	LbrM.14.1050	398135	C/A	dynein_heavy_chain_putative
	LbrM.14.1190	477066	A/G	p25-alpha_putative
	LbrM.14.1240	500327	A/G	EAP30/Vps36_family_putative
	LbrM.14.1490	581806	T/C	serine_hydroxymethyltranferase__SHMT-S_
	LbrM.14.1630	629893	A/G	cytoskeleton_associated_protein_putative
	LbrM.14.1680	643278	G/A	synaptojanin__N-terminal_domain__putative
	LbrM.14.1680	643438	A/G	synaptojanin__N-terminal_domain__putative
	LbrM.15.0300	109378	G/A	replication_Factor_A_28_kDa_subunit_putative
	LbrM.15.0900	369062	T/C	Sugar__and_other__transporter_putative
	LbrM.15.0900	369731	T/C	Sugar__and_other__transporter_putative
	LbrM.15.0900	370420	T/C	Sugar__and_other__transporter_putative
	LbrM.15.0910	372542	G/A	myo-inositol-1_phosphatase_putative
	LbrM.15.1130	448929	A/G	cyclic_nucleotide-binding_domain_containing_protein_putative
	LbrM.15.1180	473828	C/T	nucleoside_transporter_1_putative
	LbrM.15.1180	474388	A/G	nucleoside_transporter_1_putative
	LbrM.15.1200	479319	T/A	SET_domain_containing_protein_putative
	LbrM.15.1360	540117	A/T	actin-related_protein_3_putative
	LbrM.15.1450	565662	T/C	phosphomevalonate_kinase_protein_putative
	LbrM.16.0270	87996	G/A	Ankyrin_repeats__many_copies_/Alpha/beta_hydrolase_family_putative
	LbrM.16.0390	130862	T/C	tubulin_tyrosine_ligase_putative
	LbrM.16.0500	170904	T/C	fucose_kinase_putative
	LbrM.16.0770	286858	A/G	N-terminal_region_of_Chorein_a_TM_vesicle-mediated_sorter_putative
	LbrM.16.1710	668675	C/G	Clustered_mitochondria_putative
	LbrM.17.0120	45629	T/C	receptor-type_adenylate_cyclase_b
	LbrM.17.0210	83254	C/T	WD_domain_G-beta_repeat_putative
	LbrM.17.0220	87274	A/T	Regulator_of_chromosome_condensation__RCC1__repeat_putative
	LbrM.17.0370	138798	A/G	protein_kinase_putative
	LbrM.17.0370	140171	T/C	protein_kinase_putative
	LbrM.17.0370	140180	T/C	protein_kinase_putative
	LbrM.17.0570	250136	T/G	bis_5-nucleosyl_-tetraphosphatase_symmetrical-like_protein
	LbrM.17.0600	265782	T/C	Acyl_CoA_binding_protein_putative
	LbrM.17.0900	397424	C/G	protein_kinase
	LbrM.17.0940	412994	G/A	ATP-dependent_RNA_helicase_putative
	LbrM.17.0960	424508	G/C	Phosphorylated_CTD_interacting_factor_1_WW_domain_containing_protein_putative
	LbrM.17.1000	436136	A/G	RNA-binding_protein_putative
	LbrM.17.1070	455767	A/G	META_domain_containing_protein_putative
	LbrM.17.1120	502222	A/G	hydrolase_alpha/beta_fold_family-like_protein
	LbrM.17.1350	607549	A/G	MSP__Major_sperm_protein__domain_containing_protein_putative
	LbrM.17.1610	690535	C/T	ferrochelatase-like_protein
	LbrM.18.0480	191742	A/C	phosphatidic_acid_phosphatase_putative
	LbrM.18.0730	275761	C/T	PA26_p53-induced_protein__sestrin__putative
	LbrM.18.1020	387764	A/G	Nrap_protein_putative
	LbrM.18.1160	453673	A/G	cysteine_peptidase_Clan_CA_family_C2_putative
	LbrM.18.1300	506811	T/C	Complex_1_protein__LYR_family__putative
	LbrM.18.1300	507080	T/G	Complex_1_protein__LYR_family__putative
	LbrM.18.1460	580240	G/A	chaperone_DNAJ_protein_putative
	LbrM.18.1700	665893	A/G	gamma-glutamylcysteine_synthetase_putative
	LbrM.19.0130	41556	A/G	DEAD-boc_ATP-dependent__RNA__helicase
	LbrM.19.0150	45567	C/T	myotubularin-associated_protein_putative
	LbrM.19.0250	71585	T/C	GRIP_domain_containing_protein_putative
	LbrM.19.0250	72587	A/G	GRIP_domain_containing_protein_putative
	LbrM.19.0250	72596	G/A	GRIP_domain_containing_protein_putative
	LbrM.19.0250	72840	T/G	GRIP_domain_containing_protein_putative
	LbrM.19.0270	81156	A/G	SNF2/RAD54_related_DNA_helicase
	LbrM.19.0300	86157	C/T	Endoplasmic_Reticulum-Golgi_Intermediate_Compartment__ERGIC_/Endoplasmic_reticulum_vesicle_transporter_putative
	LbrM.19.0320	93507	T/C	Qb-SNARE_protein_putative
	LbrM.19.0870	308441	G/A	tubulin_binding_cofactor_c_putative
	LbrM.19.0910	341370	A/C	protein_kinase_putative
	LbrM.19.1000	381968	A/G	Flagellum_attachment_zone_protein_7
	LbrM.19.1010	386747	T/G	kinesin_putative
	LbrM.19.1200	453660	T/A	CAP-Gly_domain_containing_protein_putative
	LbrM.19.1200	453957	T/C	CAP-Gly_domain_containing_protein_putative
	LbrM.19.1290	504858	A/G	WD_domain_G-beta_repeat_putative
	LbrM.19.1470	581057	A/G	peroxin_12_putative
	LbrM.19.1560	620846	T/C	glycerol_uptake_protein_putative
	LbrM.19.1740	685174	G/A	protein_kinase_putative
	LbrM.20.0160	53061	G/A	glucose-6-phosphate_1-dehydrogenase_putative
	LbrM.20.0500	201205	A/G	Translation_factor_GUF1_mitochondrial_putative
	LbrM.20.0600	250523	C/T	ABC_transporter-like_protein
	LbrM.20.1240	501908	A/C	ATP-dependent_RNA_helicase-like_protein
	LbrM.20.1430	597914	A/G	d-isomer_specific_2-hydroxyacid_dehydrogenase-_protein
	LbrM.20.1500	621290	C/T	pyroglutamyl-peptidase_I_putative
	LbrM.20.1740	732140	C/T	Glycosyl_hydrolase_family_65_central_catalytic_domain/Glycosyl_hydrolase_family_65_C-terminal_domain_containing_protein_putative
	LbrM.20.1740	732710	G/A	Glycosyl_hydrolase_family_65_central_catalytic_domain/Glycosyl_hydrolase_family_65_C-terminal_domain_containing_protein_putative
	LbrM.20.1950	808149	A/G	Sec7_domain_containing_protein_putative
	LbrM.20.2190	925601	A/G	phospholipid-transporting_ATPase-like_protein
	LbrM.20.2440	1016538	T/C	regulatory_subunit_of_protein_kinase_a-like_protein
	LbrM.20.2850	1164848	C/T	Domain_of_unknown_function__DUF4379__putative
	LbrM.20.3480	1361809	C/G	DnaJ_domain_containing_protein_putative
	LbrM.20.3600	1424413	G/A	AP-1_adapter_complex_gamma_subunit_putative
	LbrM.20.3890	1512343	A/G	Unc104-like_kinesin_putative
	LbrM.20.3990	1537753	G/T	Phosphatidylinositol_3-kinase_tor2
	LbrM.20.4080	1560353	C/G	cyclic_nucleotide-binding_domain_containing_protein_putative
	LbrM.20.5140	295674	T/C	protein_kinase_putative
	LbrM.20.5140	297645	T/G	protein_kinase_putative
	LbrM.20.5370	425860	G/A	dynein_arm_light_chain_putative
	LbrM.20.5460	461137	C/A	Raptor_N-terminal_CASPase_like_domain_containing_protein_putative
	LbrM.20.5460	467596	G/A	Raptor_N-terminal_CASPase_like_domain_containing_protein_putative
	LbrM.20.5510	484022	A/G	nucleosome_assembly_protein__NAP__putative
	LbrM.20.6020	651377	A/G	FAM91_N-terminus/FAM91_C-terminus_putative
	LbrM.21.0120	23259	T/G	major_facilitator_superfamily_putative
	LbrM.21.0160	31699	C/A	cysteine_peptidase_Clan_CA_family_C2_putative
	LbrM.21.0190	46898	C/A	serine/threonine_protein_kinase_putative__fragment_
	LbrM.21.0310	84841	G/A	hexokinase_putative
	LbrM.21.0600	166384	A/C	Lupus_La_protein_homolog_putative
	LbrM.21.0680	184508	T/C	DNA_polymerase_eta_putative
	LbrM.21.0930	286540	A/G	plectin_putative
	LbrM.21.1240	401145	A/G	epsilon_tubulin_putative
	LbrM.21.1830	631935	G/T	arginine_N-methyltransferase_type_II_putative
	LbrM.22.0530	213532	T/C	Uncharacterised_protein_family_UPF0066_putative
	LbrM.22.0650	259333	A/G	50S_ribosome-binding_GTPase_putative
	LbrM.22.1180	484095	A/G	ATG12/APG12_putative
	LbrM.22.1300	540244	T/C	aquaporin_putative
	LbrM.22.1340	551766	C/T	i/6_autoantigen-like_protein
	LbrM.23.0310	93039	T/G	Zinc_finger_C3HC4_type__RING_finger__putative
	LbrM.23.0480	162101	C/T	permease-like_protein
	LbrM.23.0660	220114	C/T	Galactose_oxidase_central_domain_containing_protein_putative
	LbrM.23.0660	221917	A/G	Galactose_oxidase_central_domain_containing_protein_putative
	LbrM.23.0690	239041	T/C	PAP2_superfamily_putative
	LbrM.23.1310	511565	G/C	sir2-family_protein-like_protein
	LbrM.23.1550	629815	A/G	DHHC_zinc_finger_domain-like_protein
	LbrM.23.1630	652043	G/A	RING-H2_zinc_finger_putative
	LbrM.23.1760	691636	G/A	protoheme_IX_farnesyltransferase_putative
	LbrM.24.0490	171407	C/T	Kelch_motif/Galactose_oxidase_central_domain_containing_protein_putative
	LbrM.24.0840	289177	A/G	inositol_polyphosphate_phosphatase_putative
	LbrM.24.0860	299167	G/A	mitochondrial_edited_mRNA_stability_factor_1
	LbrM.24.1070	362625	C/T	AKAP7_25_RNA_ligase-like_domain_containing_protein_putative
	LbrM.24.1110	381097	G/A	pre-mRNA-splicing_factor_ATP-dependent_RNA_helicase_putative
	LbrM.24.1120	384659	A/G	formin-like_protein
	LbrM.24.1330	459408	C/T	ATP-dependent_DEAD/H_DNA_helicase_recQ_putative
	LbrM.24.1340	462434	T/G	ERCC4_domain_containing_protein_putative
	LbrM.24.1340	462617	T/C	ERCC4_domain_containing_protein_putative
	LbrM.24.1340	464063	A/G	ERCC4_domain_containing_protein_putative
	LbrM.24.1340	464624	A/G	ERCC4_domain_containing_protein_putative
	LbrM.24.1450	511028	T/A	kinesin_putative
	LbrM.24.2090	720967	T/C	phosphatidylinositol_3-kinase_putative
	LbrM.24.2100	726105	C/T	tubulin_folding_cofactor_D_putative
	LbrM.24.2220	757818	G/A	ubiquitin-conjugating_enzyme_putative
	LbrM.24.2400	809258	A/T	mitogen-activated_protein_kinase
	LbrM.25.0510	177744	T/C	myosin_heavy_chain_kinase_c-like_protein
	LbrM.25.0760	285224	G/A	Leucine_Rich_Repeat_putative
	LbrM.25.1610	606933	T/C	helicase-like_protein_putative
	LbrM.25.1710	632585	G/A	succinyl-CoA_synthetase_alpha_subunit_putative
	LbrM.25.1760	640817	A/G	vacuolar_protein_sorting-like_protein
	LbrM.26.0810	220765	C/T	glutathione_peroxidase-like_protein_putative
	LbrM.26.0880	239029	A/G	ISWI_complex_protein
	LbrM.26.1040	298674	A/C	Inner_arm_dynein_5-1
	LbrM.26.1040	300116	G/A	Inner_arm_dynein_5-1
	LbrM.26.1440	470769	T/C	FYVE_zinc_finger_putative
	LbrM.26.1980	711783	A/G	Protein_kinase_domain_containing_protein_putative
	LbrM.26.2150	801179	A/G	GDP-mannose_46_dehydratase_putative
	LbrM.26.2300	853863	T/A	SPRY_domain/HECT-domain__ubiquitin-transferase__putative
	LbrM.26.2310	858816	T/G	Fibronectin_type_III_domain_containing_protein_putative
	LbrM.26.2520	938724	T/C	Paraquat-inducible_protein_A_putative
	LbrM.27.0040	14860	T/C	queuine_tRNA-ribosyltransferase_putative
	LbrM.27.0040	15504	A/G	queuine_tRNA-ribosyltransferase_putative
	LbrM.27.0580	178960	A/G	glycosomal_transporter__GAT3__putative
	LbrM.27.1060	418825	A/G	ABC_transporter_putative
	LbrM.27.1160	445905	T/C	vesicular-fusion_ATPase-like_protein_putative
	LbrM.27.1610	601434	A/G	cyclic_nucleotide-binding_domain_containing_protein_putative
	LbrM.27.1800	698688	G/C	molybdopterin_synthase_sulphurylase-like_protein_putative
	LbrM.27.1870	740942	G/A	Cytoplasmic_dynein_2_heavy_chain__DYNC2H2__putative
	LbrM.27.1980	793787	C/T	Dual_specificity_phosphatase_catalytic_domain_containing_protein_putative
	LbrM.27.2140	859736	A/G	cysteine_peptidase_Clan_CA_family_C2_putative
	LbrM.27.2140	866766	T/C	cysteine_peptidase_Clan_CA_family_C2_putative
	LbrM.27.2160	874854	C/T	FtsJ_cell_division_protein_putative
	LbrM.27.2170	879181	C/T	Rab-GTPase-TBC_domain_containing_protein_putative
	LbrM.27.2170	881011	T/C	Rab-GTPase-TBC_domain_containing_protein_putative
	LbrM.27.2200	890065	C/T	D-lactate_dehydrogenase-like_protein
	LbrM.27.2550	1018346	T/C	sucrose_hydrolase-like_protein
	LbrM.27.2550	1019064	C/T	sucrose_hydrolase-like_protein
	LbrM.28.0600	210185	T/C	Mitogen-activated_protein_kinase_8_putative
	LbrM.28.0640	235377	T/C	protein_kinase_putative
	LbrM.28.0920	311938	T/A	DNA_replication_licensing_factor_MCM2_putative
	LbrM.28.1460	505482	C/G	Ankyrin_repeats__3_copies_/DHHC_palmitoyltransferase_putative
	LbrM.28.2000	725086	A/G	DNA_repair_protein-like_protein
	LbrM.28.2020	730600	T/C	C-terminal_motor_kinesin_putative
	LbrM.28.2020	732319	T/G	C-terminal_motor_kinesin_putative
	LbrM.28.2020	732737	C/G	C-terminal_motor_kinesin_putative
	LbrM.28.2060	746586	T/C	palmitoyl_acyltransferase_4_putative
	LbrM.28.2060	746987	A/C	palmitoyl_acyltransferase_4_putative
	LbrM.28.2070	751517	A/G	DnaJ_domain_containing_protein_putative
	LbrM.28.2070	752956	A/T	DnaJ_domain_containing_protein_putative
	LbrM.28.2080	755137	T/C	p21-C-terminal_region-binding_protein_putative
	LbrM.28.2110	765798	T/C	Zinc_transporter_3_putative
	LbrM.28.2110	766052	G/A	Zinc_transporter_3_putative
	LbrM.28.2130	778968	A/G	X-pro_dipeptidyl-peptidaseserine_peptidase_Clan_SC_family_S15_putative
	LbrM.28.2410	881786	A/C	glycoprotein_96-92_putative
	LbrM.28.3090	1119304	T/C	dynein_heavy_chain_putative
	LbrM.29.0120	35457	G/C	C2_domain_in_Dock180_and_Zizimin_proteins_putative
	LbrM.29.0310	111917	G/C	protein_kinase-like_protein
	LbrM.29.0440	161635	G/A	Ca2+-ATPase_N_terminal_autoinhibitory_domain_containing_protein_putative
	LbrM.29.0570	209236	A/G	exonuclease_putative
	LbrM.29.0690	252794	A/G	Triple_RNA_binding_domain_protein_3
	LbrM.29.0730	264154	T/C	Elongation_factor_Ts_mitochondrial_putative
	LbrM.29.0730	264427	A/G	Elongation_factor_Ts_mitochondrial_putative
	LbrM.29.0760	269511	G/A	peroxisomal_targeting_signal_2_receptor_putative
	LbrM.29.0950	336640	C/G	phytanoyl-CoA_dioxygenase__PhyH__putative
	LbrM.29.1090	390394	T/A	putative_NAD_P_H_quinone_oxidoreductase_PIG3_family_putative
	LbrM.29.1130	406544	G/C	KU70_protein_putative
	LbrM.29.1360	504129	A/T	lipase_domain_protein_putative
	LbrM.29.1360	506968	C/T	lipase_domain_protein_putative
	LbrM.29.1510	620843	T/C	RNA_binding_protein_putative
	LbrM.29.1760	734910	A/G	thioredoxin_putative
	LbrM.29.1760	734970	A/G	thioredoxin_putative
	LbrM.29.1760	734988	A/G	thioredoxin_putative
	LbrM.29.2070	847065	T/A	AAA_domain_containing_protein_putative
	LbrM.29.2080	852082	A/C	Present_in_the_outer_mitochondrial_membrane_proteome_37
	LbrM.29.2220	921808	A/G	Aminopeptidase_M1_putative
	LbrM.29.2320	957488	T/C	Ubiquinone_biosynthesis_protein_COQ7_putative
	LbrM.29.2470	1008221	A/G	vacuolar_protein_sorting-associated_protein_4
	LbrM.29.2530	1034262	A/G	Domain_of_unknown_function__DUF4586__putative
	LbrM.29.2600	1058547	T/G	Present_in_the_outer_mitochondrial_membrane_proteome_24
	LbrM.29.2600	1060303	A/C	Present_in_the_outer_mitochondrial_membrane_proteome_24
	LbrM.29.2690	1092272	T/G	Lipase__class_3__putative
	LbrM.30.0900	285738	A/G	mitochondrial_oligo_U_binding_protein_TBRGG1_putative
	LbrM.30.1210	384123	T/G	WW_domain_containing_protein_putative
	LbrM.30.1310	423552	T/C	Cupin-like_domain_containing_protein_putative
	LbrM.30.1520	507212	A/T	ama1_protein_putative
	LbrM.30.1530	510432	G/A	ama1_protein_putative
	LbrM.30.1620	545389	A/G	protein_kinase_putative
	LbrM.30.1920	650326	C/T	C2H2_type_zinc-finger__2_copies__putative
	LbrM.30.1980	677907	T/C	cysteine_peptidase_Clan_CA_family_C2_putative
	LbrM.30.2210	777853	A/G	phospholipid-translocating_P-type_ATPase__flippase__putative
	LbrM.30.2490	889970	A/T	AAA_family_ATPase-like_protein
	LbrM.30.2760	975938	A/G	Eukaryotic_protein_of_unknown_function__DUF872__putative
	LbrM.30.2790	981947	G/A	chaperonin_HSP60/CNP60_putative
	LbrM.31.0040	18410	A/G	MFS/sugar_transport_protein_putative
	LbrM.31.0100	29328	T/C	metallo-peptidase_Clan_MK_Family_M67
	LbrM.31.0110	31394	A/C	intergrin_alpha_chain_protein_putative
	LbrM.31.0380	102836	G/T	2OG-Fe_II__oxygenase_superfamily_putative
	LbrM.31.0400	107212	A/G	Kinesin-13_4_putative
	LbrM.31.0420	115785	G/C	CRAL/TRIO_domain_containing_protein_putative
	LbrM.31.0430	121046	A/C	amino_acid_transporter_putative
	LbrM.31.0440	126185	G/C	amino_acid_transporter_aATP11_putative
	LbrM.31.0460	138602	T/C	amino_acid_transporter_aATP11_putative
	LbrM.31.0680	227958	A/G	CCCH_zinc_finger_in_TRM13_protein/U11-48K-like_CHHC_zinc_finger/Methyltransferase_TRM13_putative
	LbrM.31.0700	240920	T/C	glycosomal_transporter__GAT1__putative
	LbrM.31.0730	249597	G/C	amino_acid_transporter_aATP11_putative
	LbrM.31.0850	292479	A/G	C2_domain_containing_protein_putative
	LbrM.31.0960	336613	G/A	c2_domain_protein_putative
	LbrM.31.1020	361886	C/T	ras-like_small_GTPases_putative
	LbrM.31.1030	364809	A/G	amino_acid_transporter_putative
	LbrM.31.1150	443786	G/T	sodium_stibogluconate_resistance_protein_like
	LbrM.31.1510	606426	C/T	p-glycoprotein_e_putative
	LbrM.31.1510	606435	T/C	p-glycoprotein_e_putative
	LbrM.31.1510	606443	C/T	p-glycoprotein_e_putative
	LbrM.31.1510	608405	A/G	p-glycoprotein_e_putative
	LbrM.31.1510	608702	T/A	p-glycoprotein_e_putative
	LbrM.31.1510	608739	T/C	p-glycoprotein_e_putative
	LbrM.31.1510	608903	G/A	p-glycoprotein_e_putative
	LbrM.31.1510	608931	T/C	p-glycoprotein_e_putative
	LbrM.31.1510	609017	A/G	p-glycoprotein_e_putative
	LbrM.31.1510	609290	A/G	p-glycoprotein_e_putative
	LbrM.31.1510	609309	A/C	p-glycoprotein_e_putative
	LbrM.31.1510	609340	A/C	p-glycoprotein_e_putative
	LbrM.31.1570	648573	C/A	Cold-shock_DNA-binding_domain_containing_protein_putative
	LbrM.31.1650	698647	T/C	pentamidine_resistance_protein_1
	LbrM.31.1650	698651	T/C	pentamidine_resistance_protein_1
	LbrM.31.1740	773763	A/G	protein_kinase_putative
	LbrM.31.2010	887843	A/C	Sphingosine_N-acyltransferase_putative
	LbrM.31.2090	973873	A/G	mannosyltransferase-like_protein
	LbrM.31.2090	974900	T/G	mannosyltransferase-like_protein
	LbrM.31.2090	974912	C/T	mannosyltransferase-like_protein
	LbrM.31.2090	974924	A/G	mannosyltransferase-like_protein
	LbrM.31.2090	974926	G/A	mannosyltransferase-like_protein
	LbrM.31.2150	1003939	A/G	RING-variant_domain_containing_protein_putative
	LbrM.31.2270	1048697	C/G	tubercidin_resistance_protein_putative
	LbrM.31.2270	1049463	G/A	tubercidin_resistance_protein_putative
	LbrM.31.2580	1190619	A/C	3-nucleotidase/nuclease_precursor_putative
	LbrM.31.2930	1327869	C/A	TerD_domain_containing_protein_putative
	LbrM.31.2980	1346304	T/C	2-oxoglutarate_dehydrogenase_e3_component_lipoamidedehydrogenase-like_protein
	LbrM.31.2980	1346474	C/A	2-oxoglutarate_dehydrogenase_e3_component_lipoamidedehydrogenase-like_protein
	LbrM.31.3050	1381744	C/G	phosphatidylinositol-4-phosphate_5-kinase-like_protein
	LbrM.31.3050	1382889	T/C	phosphatidylinositol-4-phosphate_5-kinase-like_protein
	LbrM.31.3110	1395862	A/C	kinetoplast-associated_protein-like_protein
	LbrM.31.3110	1396256	G/A	kinetoplast-associated_protein-like_protein
	LbrM.31.3250	1433453	A/G	Region_in_Clathrin_and_VPS_putative
	LbrM.31.3250	1433693	T/C	Region_in_Clathrin_and_VPS_putative
	LbrM.31.3340	1462405	C/T	acetyl-CoA_carboxylase
	LbrM.31.3420	1492048	T/C	mu-adaptin_4_putative
	LbrM.31.3420	1492419	A/G	mu-adaptin_4_putative
	LbrM.31.3480	1508139	C/T	iron/zinc_transporter_protein-like_protein
	LbrM.31.3480	1508166	A/G	iron/zinc_transporter_protein-like_protein
	LbrM.31.3490	1512137	A/G	iron/zinc_transporter_protein-like_protein
	LbrM.31.3570	1532025	T/C	methylcrotonoyl-coa_carboxylase_biotinylated_subunitprotein-like_protein
	LbrM.31.3570	1533615	G/A	methylcrotonoyl-coa_carboxylase_biotinylated_subunitprotein-like_protein
	LbrM.31.3590	1535943	T/C	dynein-associated_protein_putative
	LbrM.32.0760	251109	C/T	OSM3-like_kinesin_putative
	LbrM.32.0790	265401	T/C	Mut7-C_RNAse_domain_containing_protein_putative
	LbrM.32.1040	371052	T/C	Staphylococcal_nuclease_homologue/Tudor_domain_containing_protein_putative
	LbrM.32.1390	493919	A/G	Bardet-Biedl_syndrome_9_protein
	LbrM.32.1620	579948	C/G	phosphatidylinositol_3-related_kinase_putative
	LbrM.32.1620	580272	A/C	phosphatidylinositol_3-related_kinase_putative
	LbrM.32.1690	612165	T/C	YqaJ-like_viral_recombinase_domain_containing_protein_putative
	LbrM.32.2050	735586	T/G	Cation_efflux_family_putative
	LbrM.32.2680	976027	A/G	mitochondrial_RNA_binding_complex_1_subunit_putative
	LbrM.32.2990	1100594	G/A	Guanine_nucleotide_exchange_factor_in_Golgi_transport_N-terminal/Sec7_domain_containing_protein_putative
	LbrM.32.2990	1100792	G/A	Guanine_nucleotide_exchange_factor_in_Golgi_transport_N-terminal/Sec7_domain_containing_protein_putative
	LbrM.32.3150	1163037	A/G	outer_dynein_arm_docking_complex_putative
	LbrM.32.3680	1379774	G/A	tRNA_pseudouridine_synthase_D__TruD__putative
	LbrM.32.4110	1515383	A/G	myosin_XXI_putative
	LbrM.33.0130	33341	G/T	CEP19-like_protein_putative
	LbrM.33.0130	33342	A/C	CEP19-like_protein_putative
	LbrM.33.0140	34354	A/G	trans-splicing_factor_putative
	LbrM.33.0180	44629	C/T	Tetraspanin_family_putative
	LbrM.33.0190	47062	T/G	RNA_Interference_Factor_5_putative
	LbrM.33.0190	48889	G/A	RNA_Interference_Factor_5_putative
	LbrM.33.0190	49942	C/T	RNA_Interference_Factor_5_putative
	LbrM.33.0190	50049	G/A	RNA_Interference_Factor_5_putative
	LbrM.33.0190	50058	C/T	RNA_Interference_Factor_5_putative
	LbrM.33.0500	169455	A/G	SET_domain_containing_protein_putative
	LbrM.33.0770	252542	A/G	WD_domain_G-beta_repeat_putative
	LbrM.33.0870	291302	T/C	GPI_transamidase_component_GAA1_putative
	LbrM.33.1090	361626	G/A	dnaj_chaperone-like_protein
	LbrM.33.1090	361635	C/A	dnaj_chaperone-like_protein
	LbrM.33.1520	530195	T/C	ABC_transporter_putative
	LbrM.33.2550	976346	T/C	glycosyl_hydrolase-like_protein
	LbrM.33.3110	1224863	T/C	cysteine_peptidase_Clan_CA_family_C51_putative
	LbrM.33.3470	1449054	A/C	cation_transporter_putative
	LbrM.34.0360	96330	G/A	serine_palmitoyltransferase_putative
	LbrM.34.0820	329800	A/G	NADH-dependent_fumarate_reductase-like_protein
	LbrM.34.1070	434639	C/A	oligosaccharyl_transferase_subunit_putative
	LbrM.34.1070	434640	T/C	oligosaccharyl_transferase_subunit_putative
	LbrM.34.1640	639317	G/A	ubiquitin_hydrolase_putative
	LbrM.34.1860	695074	G/A	ATP11_protein_putative
	LbrM.34.1950	730908	A/G	ankyrin_repeat_protein_putative
	LbrM.34.2520	992224	G/A	DHHC_palmitoyltransferase_putative
	LbrM.34.2730	1080565	G/A	major_facilitator_superfamily_putative
	LbrM.34.3080	1211380	A/G	protein_kinase_putative
	LbrM.34.3080	1211783	T/G	protein_kinase_putative
	LbrM.34.3440	1331884	C/T	structural_maintenance_of_chromosome__SMC__family_protein_putative
	LbrM.34.3560	1388030	C/T	methyltransferase_domain_containing_protein_putative
	LbrM.34.3730	1438567	G/A	Cullin_family_putative
	LbrM.34.3750	1442857	A/C	Enriched_in_surface-labeled_proteome_protein_9_putative
	LbrM.34.4330	1658141	A/G	PGAP1-like_protein_putative
	LbrM.34.4330	1658778	A/G	PGAP1-like_protein_putative
	LbrM.34.4340	1661454	A/G	DNA_polymerase_epsilon_catalytic_subunit_putative
	LbrM.34.4340	1665429	G/A	DNA_polymerase_epsilon_catalytic_subunit_putative
	LbrM.34.4650	1753134	A/G	katanin_putative
	LbrM.34.4710	1768957	A/G	glyceraldehyde-3-phosphate_dehydrogenase-like_protein
	LbrM.34.4760	1779435	T/G	AMP_deaminase_putative
	LbrM.34.4760	1781165	T/C	AMP_deaminase_putative
	LbrM.34.4820	1799809	T/C	Mitochondrial_import_receptor_subunit_ATOM40_putative
	LbrM.34.4840	1806978	A/C	TPR_repeat_putative
	LbrM.34.4880	1817762	A/G	tubulin_tyrosine_ligase_putative
	LbrM.34.4940	1845804	C/T	PSP1_C-terminal_conserved_region_putative
	LbrM.34.5330	1991566	C/A	HECT-domain__ubiquitin-transferase__putative
	LbrM.35.0150	56347	C/T	leucine_carboxyl_methyltransferase_putative
	LbrM.35.0150	56423	T/C	leucine_carboxyl_methyltransferase_putative
	LbrM.35.0340	104066	A/G	xylulokinase_putative
	LbrM.35.0730	205354	C/T	DNAJ_protein-like_protein
	LbrM.35.1070	380507	T/G	dynein_heavy_chain_putative
	LbrM.35.1070	380648	G/C	dynein_heavy_chain_putative
	LbrM.35.1190	436638	T/G	ISWI_complex_protein
	LbrM.35.1240	445996	T/A	HORMA_domain_containing_protein_putative
	LbrM.35.1580	564980	G/A	N-terminal_region_of_Chorein_a_TM_vesicle-mediated_sorter_putative
	LbrM.35.2480	921760	A/C	Gamma-tubulin_complex_component_3-like_protein
	LbrM.35.2560	951498	A/G	endonuclease_V_putative
	LbrM.35.3160	1208470	T/C	phosphatidylinositol_3-_and_4-kinase_putative
	LbrM.35.3160	1209911	T/C	phosphatidylinositol_3-_and_4-kinase_putative
	LbrM.35.3160	1211419	T/A	phosphatidylinositol_3-_and_4-kinase_putative
	LbrM.35.3160	1213517	C/T	phosphatidylinositol_3-_and_4-kinase_putative
	LbrM.35.3210	1226301	G/A	GTP-binding_protein_putative
	LbrM.35.3400	1271746	T/C	receptor-type_adenylate_cyclase_a-like_protein
	LbrM.35.4090	1486003	T/C	similar_to_leishmania_major._l411.4-like_protein
	LbrM.35.4090	1486049	A/G	similar_to_leishmania_major._l411.4-like_protein
	LbrM.35.4090	1486451	C/T	similar_to_leishmania_major._l411.4-like_protein
	LbrM.35.4340	1574209	G/T	glycosyl_hydrolase-like_protein
	LbrM.35.4460	1614974	G/T	WD_domain_G-beta_repeat/Utp21_specific_WD40_associated_putative_domain_containing_protein_putative
	LbrM.35.4570	1688729	G/C	predicted_C2_domain_protein
	LbrM.35.4610	1710003	T/A	ubiquitin_protein_ligase_putative
	LbrM.35.4780	1760573	A/G	elongation_factor-2_kinase-like_protein
	LbrM.35.4800	1772850	A/G	myosin_heavy_chain_kinase_a-like_protein
	LbrM.35.5090	1879843	C/T	Leucine-rich_repeat_domain_containing_protein
	LbrM.35.5920	2169770	T/C	Cyclin_12_L-type
	LbrM.35.6210	2268006	T/G	kinetoplast_DNA-associated_protein_putative
	LbrM.35.6370	2332639	A/G	eukaryotic_translation_initiation_factor_4_gamma_4
	LbrM.35.6640	2456184	C/G	ubiquitin-protein_ligase_putative
	LbrM.35.6710	2479883	T/C	rib72_protein-like_protein
	All genes presented here had a moderate functional impact

## Sheet: TS6
	Table S6: Number of shared SNPs between the Colombian genomes analyzed.
	Genome ID	Number of SNPs shared
		Lb7864	Lb7616	Lb8025	Lb8102	Lb7529	Lb7740
	Lb7864	0
	Lb7616	26763	0
	Lb8025	4772	4870	0
	Lb8102	4765	4870	7074	0
	Lb7529	4671	4764	7897	7026	0
	Lb7740	4573	4665	7819	7150	7700	0

## Sheet: TS7
Table S7: Number of homozygous and heterozygous SNPs in the 21 genomes analyzed.
	Genome ID	SNPs	Homo	Hetero
	Lb1979381	8771	6807	1964
	Lb1980022	10851	8383	2468
	Lb1980024	7229	5865	1364
	Lb1980025	7460	5991	1469
	Lb7293733	16712	9954	6758
	Lb7293734	17397	8748	8649
	Lb7293735	16762	10110	6652
	Lb7293736	17313	8984	8329
	Lb7293738	17499	9465	8034
	Lb7293739	17869	8973	8896
	Lb7293740	17882	9638	8244
	Lb7293741	17968	8632	9336
	Lb7616	54640	45902	8738
	Lb7864	53576	52893	683
	Lb7293737	20241	20047	194
	Lb7293742	20242	20044	198
	Lb7529	23061	13663	9398
	Lb7740	22767	13918	8849
	Lb7933	22378	14145	8233
	Lb8025	24301	150	24151
	Lb8102	22803	14730	8073
